# Supplementary material for: A new bioavailable fenretinide formulation with antiproliferative, antimetabolic, and cytotoxic effects on solid tumors
Source: Cell Death Dis. 2019 Jul 23;10(7):529. doi: 10.1038/s41419-019-1775-y (PMC6646369; doi:10.1038/s41419-019-1775-y)
Supplement: Supplementary file 2 — Supplementary Table 1 [file 41419_2019_1775_MOESM2_ESM.xlsx]

## Sheet: RPPA Antibody Table
Supplementary Table 1. Reverse-Phase Protein microArray antibodies
Type	Catalog #	Name	Company
phospho-	9451	4E-BP1 (S65)	Cell Signaling
phospho-	9455	4E-BP1 (T70)	Cell Signaling
total	4967	Actin, Beta	Cell Signaling
phospho-	9271	AKT (S473)	Cell Signaling
phospho-	9275	AKT (T308)	Cell Signaling
total	611194	Aldehyde Dehydrogenase (ALDH)	BD
phospho-	4184	AMPKalpha1 (S485)	Cell Signaling
phospho-	4181	AMPKbeta1 (S108)	Cell Signaling
phospho-	ab81292	ATM S1981	ABCAM
phospho-	2853	ATR (Ser428)	Cell Signaling
phospho-	2914	Aurora A (T288)/B (T232)/C (T198) (D13A11)	Cell Signaling
phospho-	9291	Bad (S112)	Cell Signaling
phospho-	9295	Bad (S136)	Cell Signaling
phospho-	9297	Bad (S155)	Cell Signaling
total	3814	Bak	Cell Signaling
total	2772	Bax	Cell Signaling
total	2872	Bcl-2	Cell Signaling
total	2762	Bcl-xL	Cell Signaling
phospho-	2696	B-Raf (S445)	Cell Signaling
phospho-	9661	Caspase-3, cleaved (D175)	Cell Signaling
phospho-	9491	Caspase-7, cleaved (D198)	Cell Signaling
phospho-	9505	Caspase-9, cleaved (D315)	Cell Signaling
phospho-	9665	Catenin (beta) (T41/S45)	Cell Signaling
phospho-	9561	Catenin (beta) (S33/37/T41)	Cell Signaling
phospho-	4539	CDC2 (Tyr15)	Cell Signaling
phospho-	4901	CDC25C (Ser216)	Cell Signaling
phospho-	12302	Chk1 (S317)	Cell Signaling
phospho-	2348	Chk1 (S345)	Cell Signaling
phospho-	2661	Chk2 (Thr68)	Cell Signaling
total	610203	Cox-2 (33)	BD
phospho-	9421	c-Raf (S259)	Cell Signaling
total	4656	Cyclin A (BF683)	Cell Signaling
total	4135	Cyclin B1 (V152)	Cell Signaling
total	2926	Cyclin D1 (DCS6)	Cell Signaling
total	2936	CyclinD3	Cell Signaling
total	3195	E-Cadherin	Cell Signaling
phospho-	9741	eIF4E (S209)	Cell Signaling
phospho-	2441	eIF4G (S1108)	Cell Signaling
phospho-	9101	ERK 1/2 (p44/42 MAPK) (T202/Y204) XP	Cell Signaling
cleaved	2121	Fodrin (alpha), cleaved (D1185)	Cell Signaling
phospho-	9461	FoxO1 (S256)	Cell Signaling
phospho-	9464	FoxO1 (T24)/FoxO3a (T32)	Cell Signaling
phospho-	9331	GSK-3alpha/beta (S21/9)	Cell Signaling
phospho-	9718	Histone H2A.X (Ser139) (20E3)	Cell Signaling
total	3377	Histone H3 (Ser10) (D2C8)XP	Cell Signaling
phospho-	9246	IkappaB-alpha (S32/36) (5A5)	Cell Signaling
total	610241	Kip1/p27 (57)	BD
phospho-	3521	MDM2 Ser166	Cell Signaling
phospho-	9128	MEK1 (S298)	Cell Signaling
phospho-	9121	MEK1/2 (S217/221)	Cell Signaling
phospho-	2971	mTOR (S2448)	Cell Signaling
phospho-	3031	NF-kappaB p65 (S536)	Cell Signaling
total	4824	p16 INK4A	Cell Signaling
total	2947	p21 Waf1/Cip1 (12D1)	Cell Signaling
phospho-	9211	p38 MAPK (T180/Y182)	Cell Signaling
phospho-	9284	p53 (S15)	Cell Signaling
phospho-	2521	p53_Ser46	Cell Signaling
phospho-	9205	p70 S6K (T389)	Cell Signaling
cleaved	9541	PARP, cleaved (D214)	Cell Signaling
phospho-	3061	PDK1 (S241)	Cell Signaling
phospho-	2821	PLCgamma1 (Y783)	Cell Signaling
phospho-	558400	PLK1 (T210)	BD
total	9552	PTEN	Cell Signaling
phospho-	3590	Rb (S780)	Cell Signaling
phospho-	A300-245A	RPA32 (S4/8)	Bethyl
phospho-	ab109394	RPA32 (T21)	Abcam
phospho-	2215	S6 Ribosomal Protein (S240/244)	Cell Signaling
phospho-	9251	SAPK/JNK (T183/Y185)	Cell Signaling
phospho-	9511	Smad1 (S/S)/Smad5 (S/S)/Smad8 (S/S)	Cell Signaling
phospho-	3614	Tuberin/TSC2 (Y1571)	Cell Signaling
total	5741	Vimentin xp	Cell Signaling
phospho-	4910s	WEE1 S642(D47G5)	Cell Signaling
